# Supplementary material for: From Nature to Function: Green Composites Using Camphoric Acid-Based Unsaturated Polyester Resin and Bamboo/Flax Non-Woven Reinforcements
Source: Polymers (Basel). 2025 Nov 17;17(22):3038. doi: 10.3390/polym17223038 (PMC12655930; doi:10.3390/polym17223038)
Supplement: Supplementary file 1 [file polymers-17-03038-s001.zip]

Archive with 1 entries (1 files):
- polymers-3981572-supplementary.pdf
